# Supplementary material for: The molecular evolutionary dynamics of oxidative phosphorylation (OXPHOS) genes in Hymenoptera
Source: BMC Evol Biol. 2017 Dec 28;17:269. doi: 10.1186/s12862-017-1111-z (PMC5745899; doi:10.1186/s12862-017-1111-z)
Supplement: Supplementary file 1 — The list of OXPHOS gene Symbols and the corresponding OrthoDB Gene ID. (XLSX 9 kb) [file 12862_2017_1111_MOESM1_ESM.xlsx]

## Sheet: Table S1
Table S1: The list of OXPHOS gene Symbols and the corresponding OrthoDB Gene ID.
Gene Symbol	Gene ID
mt:ND1	ND1
mt:ND2	ND2
mt:ND3	ND3
mt:ND4	ND4
mt:ND4L	ND4L
mt:ND5	ND5
mt:ND6	ND6
mt:Cyt-b	CYTB
mt:CoI	COX1
mt:CoII	COX2
mt:CoIII	COX3
mt:ATP6	ATP6
mt:ATP8	ATP8
ND-42	EOG53FFRZ
ND-39	EOG5547TF
ND-24	EOG573NMP
ND-75	EOG57WMH4
ND-B22	EOG57WMJF
ND-SGDH	EOG5B8H8Q
ND-B17.2	EOG5BK40J
ND-MLRQ	EOG5BP07Z
ND-23	EOG5BVQQ6
ND-B12	EOG5G1KCH
ND-B16.6	EOG5RV1N2
ND-B14.5B	EOG5RXWW6
ND-B18	EOG5TDZG9
ND-PDSW	EOG5TX9NH
ND-18	EOG5XD2MR
ND-30	EOG5XSJK8
UQCR-Q	EOG5R22R1
COX5B	EOG5TTFDT
ATPsynF	EOG51G216
ATPsynγ	EOG52BW4T
blw	EOG54QRVK
ATPsynG	EOG5DV4HF
ATPsynC	EOG5VX128
