# Supplementary material for: The molecular evolutionary dynamics of oxidative phosphorylation (OXPHOS) genes in Hymenoptera
Source: BMC Evol Biol. 2017 Dec 28;17:269. doi: 10.1186/s12862-017-1111-z (PMC5745899; doi:10.1186/s12862-017-1111-z)
Supplement: Supplementary file 2 — Genes that are missing in transcriptome data set. (XLSX 11 kb) [file 12862_2017_1111_MOESM2_ESM.xlsx]

## Sheet: Table S2
Table S2: Genes that are missing in transcriptome data set. "o" means certain gene of ceintain species was not found in the transcriptome data.
	Acromyrmex echinatior	Acyrthosiphon pisum	Aedes aegypti	Aleochara curtula	Anopheles gambiae	Apis mellifera	Bibio marci	Bombus terrestris	Bombylius major	Bombyx mori	Chrysis viridula	Cotesia vestalis	Dendroctonus ponderosae	Drosophila melanogaster	Gyrinus marinus	Harpegnathos saltator	Lepicerus sp.	Leptopilina clavipes	Lipara lucens	Manduca sexta	Meloe violaceus	Nasonia vitripennis	Nemophora degeerella	Orussus abietinus	Parides eurimedes	Polyommatus icarus	Triarthria setipennis	Tribolium castaneum	Trichocera saltator	Triodia sylvina	Yponomeuta evonymella	Zygaena fausta
mt:ND1																	o														o
mt:ND2				o													o	o					o			o	o		o	o	o	o
mt:ND3																							o				o				o	o
mt:ND4				o																						o
mt:ND4L				o											o		o	o	o				o	o		o	o			o	o
mt:ND5																							o									o
mt:ND6				o
mt:Cyt-b
mt:CoI	o
mt:CoII
mt:CoIII								o
mt:ATP6
mt:ATP8				o							o						o	o					o		o	o				o		o
ND-42
ND-39													o
ND-24
ND-75
ND-B22
ND-SGDH
ND-B17.2
ND-MLRQ																													o
ND-23			o
ND-B12
ND-B16.6
ND-B14.5B						o										o		o
ND-B18
ND-PDSW													o
ND-18													o				o
ND-30			o										o
UQCR-Q
COX5B															o
ATPsynF
ATPsynγ
blw
ATPsynG
ATPsynC
