# Supplementary material for: The molecular evolutionary dynamics of oxidative phosphorylation (OXPHOS) genes in Hymenoptera
Source: BMC Evol Biol. 2017 Dec 28;17:269. doi: 10.1186/s12862-017-1111-z (PMC5745899; doi:10.1186/s12862-017-1111-z)
Supplement: Supplementary file 4 — dN/dS ratio estimates from PAML branch model. (XLSX 10 kb) [file 12862_2017_1111_MOESM4_ESM.xlsx]

## Sheet: Table S3
Table S3: dN/dS ratio estimates from PAML branch model
Gene Symbol	Hymenoptera	Other insects	Significant higher or lower in Hymenoptera
mt:ND1	0.0323	0.0247
mt:ND2	0.0183	0.0209
mt:ND3	0.002	0.0264	Lower
mt:ND4	0.0474	0.0257	Higher
mt:ND4L	0.0045	0.0163
mt:ND5	0.0014	0.0168	Lower
mt:ND6	0.0493	0.0156
mt:Cyt-b	0.0271	0.0211
mt:CoI	0.0257	0.0181	Higher
mt:CoII	0.0183	0.0191
mt:CoIII	0.0025	0.0256	Lower
mt:ATP6	0.0126	0.022
mt:ATP8	0.0064	0.0049
ND-42	0.1398	0.0141	Higher
ND-39	0.1327	0.0497	Higher
ND-24	0.0414	0.0291	Higher
ND-75	0.0358	0.0304
ND-B22	0.1094	0.0346	Higher
ND-SGDH	0.1275	0.0242	Higher
ND-B17.2	0.0768	0.03	Higher
ND-MLRQ	0.1713	0.0617	Higher
ND-23	0.0398	0.0153	Higher
ND-B12	0.2134	0.0729	Higher
ND-B16.6	0.1828	0.0547	Higher
ND-B14.5B	0.1587	0.0599
ND-B18	0.1069	0.0358	Higher
ND-PDSW	0.128	0.0475	Higher
ND-18	0.1251	0.0419	Higher
ND-30	0.0729	0.0193	Higher
UQCR-Q	0.1584	0.0166	Higher
COX5B	0.056	0.0345
ATPsynF	0.1694	0.0842	Higher
ATPsynγ	0.0349	0.0384
blw	0.0313	0.0376
ATPsynG	0.2011	0.0431	Higher
ATPsynC	0.0157	0.0161
