# Supplementary material for: The molecular evolutionary dynamics of oxidative phosphorylation (OXPHOS) genes in Hymenoptera
Source: BMC Evol Biol. 2017 Dec 28;17:269. doi: 10.1186/s12862-017-1111-z (PMC5745899; doi:10.1186/s12862-017-1111-z)
Supplement: Supplementary file 5 — Codon sites that were detected under positive selection in OXPHOS genes based on the PAML branch-site model, MEME and TreeSAAP. (XLSX 11 kb) [file 12862_2017_1111_MOESM5_ESM.xlsx]

## Sheet: Table S4
Table S4: Codon sites that were detected under positive selection in OXPHOS genes based on the PAML branch-site model, MEME and TreeSAAP. Numbers are 1-based codon locations in codon alignment. "NA" indicates no site was found under positive selection. Red numbers are the codons that were detected under positive selection by more than one of the three methods.
Gene Symbol	Complex	PAML Branch-site Model	MEME	TreeSAAP
mt:ND1	1	NA	207	NA
mt:ND2	1	NA	23,35	76,131
mt:ND3	1	NA	NA	80
mt:ND4	1	NA	NA	NA
mt:ND4L	1	NA	85	NA
mt:ND5	1	NA	5	76,234,276,277
mt:ND6	1	NA	NA	NA
mt:Cyt-b	3	NA	235	71,233,299
mt:CoI	4	NA	384	NA
mt:CoII	4	NA	NA	NA
mt:CoIII	4	NA	NA	20
mt:ATP6	5	NA	36,123	50
mt:ATP8	5	NA	NA	NA
ND-42	1	14,56,92,100,106,129,187,216,219,267,271,276,289,291	219,289	14,44,77,83,86,99,136,149,223,231,265,271,289,291
ND-39	1	2,5,16,17,23,136,212,227,242,267,274	17,242	156,329
ND-24	1	93,107,117,125,126,128,134,137,156,170,189,208	NA	125,135,138
ND-75	1	55,121,342,358	368	NA
ND-B22	1	NA	NA	29,73
ND-SGDH	1	16,108	16	NA
ND-B17.2	1	66,78,113,121	NA	NA
ND-MLRQ	1	NA	13	NA
ND-23	1	NA	NA	NA
ND-B12	1	NA	NA	NA
ND-B16.6	1	10,18,19,41,95	38	75
ND-B14.5B	1	NA	NA	NA
ND-B18	1	NA	NA	54
ND-PDSW	1	80	NA	NA
ND-18	1	NA	NA	3,5,22,36,40,118
ND-30	1	NA	NA	NA
UQCR-Q	3	NA	76	76
COX5B	4	48,52	NA	NA
ATPsynF	5	NA	NA	NA
ATPsynγ	5	NA	50,151	NA
blw	5	NA	98,235	NA
ATPsynG	5	NA	NA	NA
ATPsynC	5	NA	NA	NA
